# Supplementary material for: Kicking sleepers out of bed: Macrophages promote reactivation of dormant Cryptococcus neoformans by extracellular vesicle release and non-lytic exocytosis
Source: PLoS Pathog. 2023 Nov 30;19(11):e1011841. doi: 10.1371/journal.ppat.1011841 (PMC10715671; doi:10.1371/journal.ppat.1011841)
Supplement: S1 Table — (XLSX) [file ppat.1011841.s008.xlsx]

## Sheet: S1 Table
S1 Table. Gene ontology (GO) enrichment analysis for biological process terms obtained from macrophage transcriptome.
Group	GO.ID	Term	Annotated	Significant	Expected	Adj p value	FDR
LOG	GO:0006954	inflammatory response	591	135	61.63	1.4e-10	0.120596
LOG	GO:0071346	cellular response to interferon-gamma	64	24	6.67	7.3e-09	2.32578
LOG	GO:0051607	defense response to virus	174	48	18.14	8.1e-09	2.32578
LOG	GO:0019885	antigen processing and presentation of endogenous peptide antigen via MHC class I	8	8	0.83	1.4e-08	0.30149
LOG	GO:0070374	positive regulation of ERK1 and ERK2 cascade	184	45	19.19	3.7e-08	6.37436
LOG	GO:0043547	positive regulation of GTPase activity	205	49	21.38	1.6e-07	0.000229707
LOG	GO:1902236	negative regulation of endoplasmic reticulum stress-induced intrinsic apoptotic signaling pathway	18	11	1.88	2.5e-07	0.000307643
LOG	GO:0032496	response to lipopolysaccharide	235	67	24.51	4.1e-07	0.000441467
LOG	GO:0090026	positive regulation of monocyte chemotaxis	16	10	1.67	6.6e-07	0.000631693
LOG	GO:1902042	negative regulation of extrinsic apoptotic signaling pathway via death domain receptors	27	13	2.82	8.2e-07	0.000706348
LOG	GO:0071347	cellular response to interleukin-1	69	21	7.2	1.9e-06	0.00148787
LOG	GO:0008360	regulation of cell shape	135	33	14.08	2.4e-06	0.0017228
LOG	GO:0035458	cellular response to interferon-beta	39	15	4.07	3.9e-06	0.0025842
LOG	GO:0050729	positive regulation of inflammatory response	98	29	10.22	4.5e-06	0.00276879
LOG	GO:0045766	positive regulation of angiogenesis	131	33	13.66	5.8e-06	0.00333075
LOG	GO:0050715	positive regulation of cytokine secretion	113	34	11.78	6.6e-06	0.00355327
LOG	GO:0045071	negative regulation of viral genome replication	39	16	4.07	8.5e-06	0.00406772
LOG	GO:0030593	neutrophil chemotaxis	84	25	8.76	8.5e-06	0.00406772
LOG	GO:0008630	intrinsic apoptotic signaling pathway in response to DNA damage	100	25	10.43	1e-05	0.004307
LOG	GO:0002755	MyD88-dependent toll-like receptor signaling pathway	20	10	2.09	1e-05	0.004307
LOG	GO:0043154	negative regulation of cysteine-type endopeptidase activity involved in apoptotic process	80	22	8.34	1.1e-05	0.00449426
LOG	GO:0071222	cellular response to lipopolysaccharide	131	38	13.66	1.2e-05	0.00449426
LOG	GO:0072718	response to cisplatin	5	5	0.52	1.2e-05	0.00449426
LOG	GO:0043507	positive regulation of JUN kinase activity	67	17	6.99	1.3e-05	0.00466592
LOG	GO:0042832	defense response to protozoan	30	12	3.13	2.3e-05	0.00792488
LOG	GO:0071356	cellular response to tumor necrosis factor	121	32	12.62	2.4e-05	0.00795138
LOG	GO:0070098	chemokine-mediated signaling pathway	50	16	5.21	2.9e-05	0.00925207
LOG	GO:0007264	small GTPase mediated signal transduction	386	79	40.25	3.3e-05	0.0101522
LOG	GO:0043123	positive regulation of I-kappaB kinase/NF-kappaB signaling	141	34	14.7	3.8e-05	0.0112873
LOG	GO:0006695	cholesterol biosynthetic process	43	14	4.48	4.1e-05	0.0117725
LOG	GO:0006914	autophagy	332	80	34.62	5.2e-05	0.0144493
LOG	GO:0002237	response to molecule of bacterial origin	253	76	26.38	6.1e-05	0.0151878
LOG	GO:0006886	intracellular protein transport	955	158	99.59	6.2e-05	0.0151878
LOG	GO:0032869	cellular response to insulin stimulus	164	37	17.1	6.5e-05	0.0151878
LOG	GO:0045730	respiratory burst	23	9	2.4	6.7e-05	0.0151878
LOG	GO:0071499	cellular response to laminar fluid shear stress	6	5	0.63	6.7e-05	0.0151878
LOG	GO:0034242	negative regulation of syncytium formation by plasma membrane fusion	6	5	0.63	6.7e-05	0.0151878
LOG	GO:0042270	protection from natural killer cell medi...	6	5	0.63	6.7e-05	0.0151878
LOG	GO:0016525	negative regulation of angiogenesis	83	21	8.66	6.9e-05	0.0152402
LOG	GO:0030511	positive regulation of transforming growth factor beta receptor signaling pathway	24	10	2.5	7.4e-05	0.0159359
LOG	GO:0031622	positive regulation of fever generation	9	6	0.94	8.1e-05	0.0168178
LOG	GO:0046697	decidualization	16	8	1.67	8.2e-05	0.0168178
LOG	GO:0001666	response to hypoxia	185	40	19.29	9.7e-05	0.0194316
LOG	GO:0032436	positive regulation of proteasomal ubiquitin-dependent protein catabolic process	77	21	8.03	0.0001	0.0195773
LOG	GO:0016239	positive regulation of macroautophagy	56	18	5.84	0.00011	0.0210564
LOG	GO:0043301	negative regulation of leukocyte degranulation	10	7	1.04	0.00012	0.0224713
LOG	GO:0001774	microglial cell activation	21	9	2.19	0.00013	0.023826
LOG	GO:0051092	positive regulation of NF-kappaB transcription factor activity	110	25	11.47	0.00014	0.0246114
LOG	GO:0032727	positive regulation of interferon-alpha production	17	8	1.77	0.00014	0.0246114
LOG	GO:0030335	positive regulation of cell migration	439	94	45.78	0.00017	0.0292876
LOG	GO:0006887	exocytosis	298	59	31.08	0.00019	0.0320914
LOG	GO:0043066	negative regulation of apoptotic process	837	168	87.28	0.0002	0.0331308
LOG	GO:0051865	protein autoubiquitination	58	16	6.05	0.00021	0.0341309
LOG	GO:0045454	cell redox homeostasis	64	17	6.67	0.00022	0.0350941
LOG	GO:0034198	cellular response to amino acid starvation	34	12	3.55	0.00024	0.0375884
LOG	GO:0010507	negative regulation of autophagy	56	17	5.84	0.00025	0.0377807
LOG	GO:0008333	endosome to lysosome transport	37	12	3.86	0.00025	0.0377807
LOG	GO:0051897	positive regulation of protein kinase B signaling	83	20	8.66	0.00027	0.0400997
LOG	GO:0030968	endoplasmic reticulum unfolded protein response	63	19	6.57	0.0003	0.0423639
LOG	GO:0032728	positive regulation of interferon-beta production	30	13	3.13	0.0003	0.0423639
LOG	GO:0045453	bone resorption	65	15	6.78	0.0003	0.0423639
LOG	GO:0044257	cellular protein catabolic process	626	119	65.28	0.00033	0.0437326
LOG	GO:0031663	lipopolysaccharide-mediated signaling pathway	46	15	4.8	0.00033	0.0437326
LOG	GO:0055072	iron ion homeostasis	77	18	8.03	0.00033	0.0437326
LOG	GO:0006749	glutathione metabolic process	46	16	4.8	0.00033	0.0437326
LOG	GO:0046718	viral entry into host cell	50	11	5.21	0.00036	0.0469855
STAT	GO:0071222	cellular response to lipopolysaccharide	131	36	11.97	8.1e-08	0.00056004
STAT	GO:0006954	inflammatory response	591	113	54.02	1.3e-07	0.00056004
STAT	GO:0045766	positive regulation of angiogenesis	131	32	11.97	4e-07	0.0011488
STAT	GO:0007264	small GTPase mediated signal transduction	386	80	35.28	1.1e-06	0.0023694
STAT	GO:0070374	positive regulation of ERK1 and ERK2 cascade	184	38	16.82	1.4e-06	0.00241248
STAT	GO:0019722	calcium-mediated signaling	144	33	13.16	2.1e-06	0.0030156
STAT	GO:0051897	positive regulation of protein kinase B signaling	83	21	7.59	1.3e-05	0.0148822
STAT	GO:0030335	positive regulation of cell migration	439	88	40.13	1.4e-05	0.0148822
STAT	GO:0010508	positive regulation of autophagy	99	26	9.05	1.7e-05	0.0148822
STAT	GO:0043065	positive regulation of apoptotic process	568	104	51.92	1.8e-05	0.0148822
STAT	GO:0050729	positive regulation of inflammatory response	98	23	8.96	1.9e-05	0.0148822
STAT	GO:0043547	positive regulation of GTPase activity	205	42	18.74	2.1e-05	0.015078
STAT	GO:0071347	cellular response to interleukin-1	69	19	6.31	3.2e-05	0.0212086
STAT	GO:0071499	cellular response to laminar fluid shear stress	6	5	0.55	3.5e-05	0.02154
STAT	GO:0032436	positive regulation of proteasomal ubiquitin-dependent protein catabolic process	77	19	7.04	6.2e-05	0.0356128
STAT	GO:0006886	intracellular protein transport	955	124	87.29	6.7e-05	0.0360795
STAT	GO:0043525	positive regulation of neuron apoptotic process	73	18	6.67	7.5e-05	0.0380118
STAT	GO:0071230	cellular response to amino acid stimulus	62	16	5.67	8.6e-05	0.0392028
STAT	GO:0015992	proton transport	82	20	7.5	8.9e-05	0.0392028
STAT	GO:2000178	negative regulation of neural precursor cell proliferation	26	9	2.38	9.1e-05	0.0392028
STAT	GO:0043507	positive regulation of JUN kinase activity	67	17	6.12	0.0001	0.0410286
STAT	GO:0071346	cellular response to interferon-gamma	64	15	5.85	0.00011	0.041207
STAT	GO:0051607	defense response to virus	174	29	15.9	0.00011	0.041207
STAT	GO:0030308	negative regulation of cell growth	168	34	15.36	0.00012	0.04308
STAT	GO:0030593	neutrophil chemotaxis	84	19	7.68	0.00013	0.0446756
STAT	GO:0046718	viral entry into host cell	50	10	4.57	0.00014	0.0446756
STAT	GO:0016525	negative regulation of angiogenesis	83	18	7.59	0.00014	0.0446756
VBNC	GO:0048661	positive regulation of smooth muscle cell proliferation	91	17	3.34	4.9e-07	0.00396244
VBNC	GO:0048246	macrophage chemotaxis	38	11	1.4	9.2e-07	0.00396244
VBNC	GO:0015992	proton transport	82	16	3.01	1.8e-06	0.0051684
VBNC	GO:0006695	cholesterol biosynthetic process	43	10	1.58	3.8e-06	0.0081833
VBNC	GO:0006954	inflammatory response	591	54	21.7	1.4e-05	0.021535
VBNC	GO:0070374	positive regulation of ERK1 and ERK2 cascade	184	20	6.76	1.5e-05	0.021535
VBNC	GO:0015991	ATP hydrolysis coupled proton transport	24	7	0.88	1.8e-05	0.0221503
VBNC	GO:0051770	positive regulation of nitric-oxide synthase biosynthetic process	18	6	0.66	3.1e-05	0.0333792
VBNC	GO:0030730	sequestering of triglyceride	15	4	0.55	4.9e-05	0.0468984
VBNC	GO:0060978	angiogenesis involved in coronary vascular morphogenesis	7	4	0.26	5.8e-05	0.0499612
