# Supplementary material for: Kicking sleepers out of bed: Macrophages promote reactivation of dormant Cryptococcus neoformans by extracellular vesicle release and non-lytic exocytosis
Source: PLoS Pathog. 2023 Nov 30;19(11):e1011841. doi: 10.1371/journal.ppat.1011841 (PMC10715671; doi:10.1371/journal.ppat.1011841)
Supplement: S2 Table — (XLSX) [file ppat.1011841.s009.xlsx]

## Sheet: S2 Table
S2 Table. Cytokine levels by Luminex assay.
Cytokine	UNI	LOG	STAT	VBNC	LPS
IL-1ɑ	0.9 ± 1.3	0.7 ± 0.6	0.3 ± 0.7	3.3 ± 1.5	101.4 ± 5.6***
IL-1βa	23.7 ± 14.9	42.9 ± 9.9	27.3 ± 11.0	43.5 ± 9.0	1 843.5 ± 59.2***
IL-2	2.1 ± 0.8	3.1 ± 0.6	3.0 ± 0.8	1.9 ± 1.0	62.5 ± 6.3***
IL-3	3.8 ± 0.8	4.3 ± 0.9	4.2 ± 0.6	3.3 ± 0.6	28.5 ± 2.3***
IL-4	0.2 ± 0.1	0.2 ± 0.1	0.2 ± 0.1	0.2 ± 0.1	12.5 ± 0.5
IL-5	0.6 ± 0.6	0.3 ± 0.4	0.3 ± 0.3	0.4 ± 0.4	12.1 ± 1.5
IL-6	0.9 ± 1.2	4.0 ± 6.9	0.6 ± 0.6	2.2 ± 4.3	> 14 361.23***b
IL-9	167.9 ± 42.2	158.1 ± 46.2	166.2 ± 27.7	150.3 ± 31.8	620.1 ± 41.0***
IL-10	4.8 ± 0.9	6.6 ± 1.4	5.4 ± 0.8	5.8 ± 1.5	1 084.4 ± 165.6***
IL-12 (p40)	3.8 ± 2.1	24.2 ± 14.4	5.3 ± 2.3	7.2 ± 8.1	4 692.6 ± 1 308.4***
IL-12 (p70)	0.0 ± 0	0.4 ± 0.9	0.0 ± 0	0.0 ± 0	358.8 ± 41.5***
IL-13	0.4 ± 0.9	0.7 ± 1.1	1.1 ± 1.2	1.7 ± 2.4	451.8 ± 24.7***
IL-17	3.4 ± 0.5	3.5 ± 0.4	3.7 ± 0.2	3.4 ± 0.5	15.0 ± 1.6
Eotaxin	332.8 ± 67.6	314.3 ± 65.3	309.3 ± 35.6	327.6 ± 58.3	4 324.1 ± 143.7***
G-CSF	0.9 ± 0.4	2.3 ± 1.1	1.3 ± 0.7	2.2 ± 1.8	1 252.6 ± 85.8***
GM-CSF	9.6 ± 0.8	10.2 ± 1.0	9.5 ± 2.3	9.6 ± 1.5	92.4 ± 4.4***
IFN-ɣ	2.5 ± 1.9	4.2 ± 1.8	4.3 ± 1.2	4.2 ± 1.9	81.3 ± 4.4***
KC/CXCL1	11.9 ± 2.3	89.0 ± 49.6***	20.9 ± 6.8	25.6 ± 15.5	4 630.2 ± 456.1***
MCP-1/CCL2	45.3 ± 20.0	112.2 ± 27.9**	100.7 ± 15.5*	146.9 ± 43***	6 263.6 ± 144.0***
MIP-1ɑ/CCL3	7.9 ± 1.0	16.4 ± 2.7***	14.2 ± 1.5***	24.7 ± 3.4***	> 3 520.5***b
MIP-1β/CCL4	118.6 ± 21.8	202.5 ± 43.5**	198.2 ± 26.7**	414.9 ± 37.3***	> 9 142.6***b
RANTES/CCL5	23.1 ± 1.6	138.9 ± 104.0*	50.5 ± 10.2	85.9 ± 65.6	8 506.7 ± 625.2***
TNF-ɑ	21.0 ± 4.0	23.9 ± 2.8	22.1 ± 3.8	20.6 ± 4.7	13 162.7 ± 4 831.3***
Cytokine levels are expressed as pg/mL (mean ± SD).
*p < 0.05; **p < 0.01; ***p < 0.001. aFor IL-1β, Nigericin was added to the LPS control group. bWhen cytokine levels of samples from LPS control group exceeded the upper limit of detection of the standard curve, values were replaced by the detection limit.
