# Supplementary material for: Kicking sleepers out of bed: Macrophages promote reactivation of dormant Cryptococcus neoformans by extracellular vesicle release and non-lytic exocytosis
Source: PLoS Pathog. 2023 Nov 30;19(11):e1011841. doi: 10.1371/journal.ppat.1011841 (PMC10715671; doi:10.1371/journal.ppat.1011841)
Supplement: S3 Table — (XLSX) [file ppat.1011841.s010.xlsx]

## Sheet: S3 Table
S3 Table. Oligonucleotide primers used for real-time PCR analysis.
Gene	Sense (5’-3’)	Antisense 5’-3’
Arg1	GTTCCCAGATGTACCAGGATTC	CGATGTCTTTGGCAGATATGC
GAPDH	TGTCCGTCGTGGATCTGAC	CCTGCTTCACCACCTTCTTG
Il6	GCTACCAAACTGGATATAA	CCAGGTAGCTATGGTACTCCAGAA
iNOS	CGAAACGCTTCACTTCCAA	TGAGCCTATATTGCTGTGGCT
